# Supplementary material for: Towards Facile Radiolabeling and Preparation of Gallium-68-/Bismuth-213-DOTA-[Thi8, Met(O2)11]-Substance P for Future Clinical Application: First Experiences
Source: Pharmaceutics. 2021 Aug 25;13(9):1326. doi: 10.3390/pharmaceutics13091326 (PMC8472077; doi:10.3390/pharmaceutics13091326)
Supplement: Supplementary file 1 [file pharmaceutics-13-01326-s001.zip]

Archive with 1 entries (1 files):
- pharmaceutics-1291294-SI.pdf
